# Supplementary material for: DNA replication dynamics are associated with genome composition in Plasmodium species
Source: Nucleic Acids Res. 2025 Feb 25;53(4):gkaf111. doi: 10.1093/nar/gkaf111 (PMC11851108; doi:10.1093/nar/gkaf111)
Supplement: gkaf111_Supplemental_Files [file gkaf111_supplemental_files.zip]

Archive with 2 entries (2 files):
- All supp tables 1-4.xlsx
- Updated Supp.pdf
