# Supplementary material for: DNA replication dynamics are associated with genome composition in Plasmodium species
Source: Nucleic Acids Res. 2025 Feb 25;53(4):gkaf111. doi: 10.1093/nar/gkaf111 (PMC11851108; doi:10.1093/nar/gkaf111)
Supplement: gkaf111_Supplemental_Files [file gkaf111_supplemental_files.zip › All supp tables 1-4.xlsx]

## Sheet: Supp Table 1
Primer name	Target	Details	Sequence	Fragment size (bp)
OH_FW (ol90)	Genomic DNA	Product A1: 5'Overhang-5'HR-HA_overlap	AATAGACGAGATTGATTACC	893
5’_HR_RV (ol36)			CGTATGGGTACATGGTGGTACCGTAGAAGTTGAGCTTCTG
HA_FW (ol54)	pSLI plasmid (*)	Product A2: 3xHA-T2A-NeoR-stop_codon	GGTACCACCATGTACCC	963
NeoR_RV-stop (ol55b)			TTAGAAGAACTCGTCAAG
3’_HR_NeoR_FW (ol37b)	Genomic DNA	Product A3: NeoR-stop_codon_overlap-3'HR-3'Overhang	CGCCTTCTTGACGAGTTCTTCTAACCATCTCTGCGGATAAAC	909
OH_RV (ol97)			GAATAATGGGAAGGATGG
5’_HR_FW (ol35)	Fused product A1:A2 and Product A3	Product: 5'HR-3xHA-T2A-NeoR-stop_codon-3'HR	ACTAAGATAAACAGTAAATTGG	2565
3’_HR_RV (ol38)			GGGAACCCTTCTAACATG
NEB_sgRNA1_FW	P. knowlesi A1H1 orc1 (PKA1H_130007800)	sgRNA with 5' and 3' overhangs for NEBuilder assembly (positive strand)	CCATATATTCTGAGTTACAGTATATTATTACTTCTACTAGCCATCTCTGGTTTTAGAGCTAGAAATAGCAAG	72
NEB_sgRNA1_RV		sgRNA with 5' and 3' overhangs for NEBuilder assembly (negative strand)	CTTGCTATTTCTAGCTCTAAAACCAGAGATGGCTAGTAGAAGTAATAATATACTGTAACTCAGAATATATGG
M13 forward	Donor DNA sequencing	to confirm donor DNA sequence	GTAAAACGACGGCCAG
M13 reverse			CAGGAAACAGCTATGAC
HA1_sequencing			CGATGTTCCAGATTACGC
NeoR_sequencing			CTTCTAACCATCTCTGCG
sgRNA_sequencing	guide RNA sequencing	to confirm successful guide RNA insertion into Cas9 plasmid	CATTGTTCCCCCCTTTGTTTTGCAAG
GT_PkOrc1_FW	Mutant specific		AATAGACGAGATTGATTACC	1009
GT_T2A_RV			TGTTAATAAACTTCCTCTTCC
GT_PkOrc1_3UTR_RV	WT specific	Used with GT_PkOrc1_FW forward primer	CTGCTTCGAAATTATTAGC	917 (WT) 1876 (Mutant)
*pSLI-Orc1-3xHA used in Totanes, et al. Nucleic Acid Research (2023)

## Sheet: Supp Table 2
	P. falciparum		P. knowlesi
	30 hpi	36 hpi	20 hpi	23 hpi
Left forks	882	13021	815	997
Right forks	867	12877	787	958
Origins	228	3131	154	181

## Sheet: Supp Table 3
Correlation with HP1		Pearson R
P. knowlesi	20hpi origins	-0.067
	20hpi leftForks	-0.1543
	20hpi rightForks	-0.1021
	23hpi origins	-0.0625
	23hpi leftForks	-0.1663
	23hpi rightForks	-0.1073
P. falciparum	30hpi origins	-0.0069
	30hpi leftForks	-0.0709
	30hpi rightForks	-0.0641
	36hpi origins	0.0727
	36hpi leftForks	-0.0375
	36hpi rightForks	-0.0717

## Sheet: Supp Table 4A
			Uniprot ID			Alignment scores (Percent identity)			Number of 100 aa regions with % similarities
Protein	Name	Gene IDs	P. falciparum	P. knowlesi	H. sapiens	Pfal and Pkno	Pfal and Hs	Pkno and Hs	≥50% ":"	≥40% ":"	≥30% ":"
cdc6	cell division control protein 6, putative	PF3D7_0503200; PKA1H_100035700; HsCdc18	Q8I469	A0A1Y3DRZ3	Q99741	63.11	21.13	22.78	0	0	0
GINS protein	DNA replication complex GINS protein, putative	PF3D7_0317400; PKA1H_080029700; GINS2	O77383	A0A1Y3DRT5	Q9Y248	69.09	21.51	20.93	0	0	0
GINS protein	DNA replication complex GINS protein, putative	PF3D7_1335500; PKA1H_120070300; GINS2	C0H5F5	A0A1Y3DMI4	Q9Y248	74.24	23.86	23.3	0	0	0
MCM2	DNA replication licensing factor MCM2	PF3D7_1417800; PKA1H_130045000; MCM2	Q8ILR7	A0A1Y3DWQ6	P49736	94.64	40.24	39.25	0	0	0
MCM3	DNA replication licensing factor MCM3, putative	PF3D7_0527000; PKA1H_100010900; MCM3	Q8I3J5	A0A1Y3DUS1	P25205	86.85	38.52	38.13	0	0	0
MCM4	DNA replication licensing factor MCM4	PF3D7_1317100; PKA1H_140023000; MCM4	Q8IEE5	A0A1Y3DHZ6	P33991	87.32	36.96	37.36	0	0	0
MCM5	DNA replication licensing factor MCM5, putative	PF3D7_1211700; PKA1H_130016400; MCM5	Q8I5T4	A0A1Y3DRL2	P33992	97.23	41.18	41.32	0	0	0
MCM6	DNA replication licensing factor MCM6	PF3D7_1355100; PKA1H_110021900; MCM6	Q8IDF0	A0A1Y3DIG7	Q14566	90.42	37.2	36.82	0	0	0
MCM7	DNA replication licensing factor MCM7	PF3D7_0705400; PKA1H_010008700; MCM7	Q8IC16	A0A1Y3DVB5	P33993	91.11	39.97	40.81	0	0	0
ORC1	origin recognition complex subunit 1	PF3D7_1203000; PKA1H_130007800; ORC1	Q8I615	A0A1Y3DPA6	Q13415	57.63	24.5	24.5	0	0	0
ORC2	origin recognition complex subunit 2	PF3D7_0705300; PKNH_0103800; ORC2	Q8IC17	A0A1Y3E0Z8	Q13416	65.01	22.51	21.8	0	0	0
ORC3	ORC3 domain-containing protein, putative	PF3D7_1029900; PKA1H_060019700; ORC3	Q8IJA6	A0A1Y3DUD8	Q9UBD5	52.3	18.88	17.79	0	0	0
ORC4	origin recognition complex subunit 4, putative	PF3D7_1334100; PKA1H_120071000; ORC4	A0A5K1K8V1	A0A1Y3DMQ8	O43929	67.35	21.56	22.53	0	0	0
ORC5	origin recognition complex subunit 5	PF3D7_0215800; PKA1H_040009800; ORC5	O96237	A0A1Y3DTK2	O43913	69.45	25.96	26.44	0	0	0
PCNA1	proliferating cell nuclear antigen 1	PF3D7_1361900; PKA1H_110014500; PCNA	P61074	A0A1Y3DJD2	P12004	95.62	37.16	38.31	0	0	0
POLα	DNA polymerase alpha catalytic subunit A	PF3D7_0411900; PKNH_0310100; POLA1	Q9U0H1	A0A1Y3DUW6	P09884	61.72	26.69	28.15	0	0	0
	DNA polymerase alpha subunit B, putative	PF3D7_1463300; PKA1H_120022400; POLA2	Q8IKK3	A0A1Y3DLZ5	Q14181	75.88	21.09	22.13	0	0	0
POLδ	DNA polymerase delta catalytic subunit	PF3D7_1017000; PKA1H_060006100; POLD1	Q7KQL4	A0A1Y3DU12	P28340	84	43.76	43.25	0	0	0
	DNA polymerase delta small subunit, putative	PF3D7_0308000; PKA1H_080040000; POLD2	O77321	A0A1Y3DNC8	P49005	58.53	30.86	34.52	0	0	0
POLε	DNA polymerase epsilon catalytic subunit A, putative	PF3D7_0630300; PKA1H_110024300; POLE1	C6KTD8	A0A1Y3DJL3	Q07864	75.36	30.45	30.53	0	0	40
	DNA polymerase epsilon subunit B, putative	PF3D7_1234300; PKA1H_140059400; POLE2	Q8I579	A0A1Y3DGS8	P56282	75.96	22.4	22.4	0	0	12
Psf3	GINS complex subunit Psf3, putative	PF3D7_0914800; PKA1H_070017900; GINS3	Q8I304	A0A1Y3DVV3	Q9BRX5	85.99	19.25	18.28	0	0	0
	GINS complex subunit Psf3, putative	PF3D7_1303900; PKA1H_140009000; GINS3	C0H597	A0A1Y3DGW4	Q9BRX5	76.35	18.56	19.07	0	0	0
Resolvase	5'-3' exonuclease, N-terminal resolvase, putative	PF3D7_0203900; PKA1H_040022200; POLN	O96139	A0A1Y3DVD2	Q7Z5Q5	60.1	19.87	20.16	0	0	0
RFC	replication factor C subunit 1	PF3D7_0219600; PKA1H_040006300; RFC1	O96271	A0A1Y3DPJ5	P35251	66.29	28.12	27.47	0	0	0
	replication factor C subunit 2, putative	PF3D7_0218000; PKA1H_040007600; RFC2	O96260	A0A1Y3DPL8	P35250	86.97	35.02	35.65	0	0	0
	replication factor C subunit 3, putative	PF3D7_1463200; PKA1H_120022500; RFC3	Q8IKK4	A0A1Y3DL56	P40938	86.34	27.51	27.51	0	0	0
	replication factor C subunit 4, putative	PF3D7_1241700; PKA1H_120018800; RFC4	Q8I512	A0A1Y3DNB5	P35249	91.96	36.86	37.16	0	0	0
	replication factor C subunit 5, putative	PF3D7_1111100; PKA1H_090014300; RFC5	Q8IIQ1	A0A1Y3DNT3	P40937	84.81	25.41	26.4	0	0	0

## Sheet: Supp Table 4B
			Uniprot ID			Alignment scores
Protein	Name	Gene IDs	P. falciparum	P. knowlesi	H. sapiens	Pfal_Pkno	Pfal_Hs	Pkno_Hs
RECQ1	ATP-dependent DNA helicase Q1	PF3D7_0918600; PKA1H_070021700; RECQ1	Q8I2W7	A0A1Y3DWF9	P46063	60.94	29.87	31.59
WRN	ADP-dependent DNA helicase	PF3D7_1429900; PKA1H_130034400; WRN	Q8ILG5	A0A1Y3DW66	Q14191	53.78	29	30.83
